# Supplementary material for: Developing a Predictive Grading Model for Children with Gliomas Based on Diffusion Kurtosis Imaging Metrics: Accuracy and Clinical Correlations with Patient Survival
Source: Cancers (Basel). 2022 Sep 29;14(19):4778. doi: 10.3390/cancers14194778 (PMC9563289; doi:10.3390/cancers14194778)
Supplement: Supplementary file 1 [file cancers-14-04778-s001.zip]

Archive with 3 entries (3 files):
- cancers-1857001 File S1.pdf
- cancers-1857001 Table S1.xls
- cancers-1857001-Figures.pdf
