# Supplementary material for: Developing a Predictive Grading Model for Children with Gliomas Based on Diffusion Kurtosis Imaging Metrics: Accuracy and Clinical Correlations with Patient Survival
Source: Cancers (Basel). 2022 Sep 29;14(19):4778. doi: 10.3390/cancers14194778 (PMC9563289; doi:10.3390/cancers14194778)
Supplement: Supplementary file 1 [file cancers-14-04778-s001.zip › cancers-1857001 Table S1.xls]

## Sheet: data_all_survival
Table S1. Anonimized patients database with histology, DKI metrics values and overall and progression free survival data.
Subject ID	Sex	Tumor Grade	Location_0_infratentorialmidline_1_others	Tumor_grade_0_low_1_high	Histology	Location	Progression_Y_N	PFS	dead_0_alive_1	OS	Radial Kurtosis	Mean Kurtosis	Axial Kurtosis	Fractional Anisotropy	Mean diffusivity-ADC
1	M	IV	1	1	glioblastoma	left frontal lobe	1	6	1	17	0.480762	0.70781	0.899837	0.318629	1.48048
2	F	I	1	0	pilocytic astrocytoma	PCF; left cerebellar emisphere	0	21	0	21	0.331148	0.395957	0.566913	0.215264	2.67214
3	M	I	1	0	ganglioglioma	right parietal lobe	0	16	0	16	0.396818	0.48007	0.626522	0.343841	1.67228
4	F	III	1	1	anaplastic pleomorphic xanthoastrocytoma	right temporal	0	36	0	36	0.673736	0.726161	0.739451	0.509127	0.486364
5	M	I	1	0	ganglioglioma	PCF	0	42	0	42	0.370456	0.462257	0.597644	0.489555	2.29806
6	F	I	1	0	astroblastoma	left parietal	0	37	0	37	0.575596	0.674769	0.79011	0.547843	1.16069
7	M	I	1	0	Dysembryoplastic neuroepithelial tumor (DNET)	left frontal lobe	0	22	0	22	0.171976	0.280084	0.498794	0.380062	2.77006
8	M	I	1	0	pilocytic astrocytoma	FCP: right cerebellar emisphere	0	29	0	29	0.339397	0.489819	0.660622	0.489722	2.20652
9	M	IV	1	1	glioblastoma	left temporal lobe	1	11	1	15	0.716594	0.803162	0.944059	0.5767	1.27442
10	M	III	1	1	anaplastic ganglioglioma	left parieto-occipital lobe	0	28	0	28	0.18057	0.429635	0.583911	0.779493	2.32036
11	M	I	1	0	pilocytic astrocytoma	FCS: IV ventricle	1	25	0	25	0.234504	0.365612	0.512843	0.426356	2.12257
12	F	I	1	0	pilocytic astrocytoma	thalamus	0	17	0	17	0.322124	0.435096	0.56971	0.479056	2.36901
13	M	I	1	0	Dysembryoplastic neuroepithelial tumor (DNET)	right temproal lobe	0	16	0	16	0.254363	0.373554	0.525218	0.430301	1.71906
14	M	I	1	0	ganglioglioma	FCP: right cerebellar emisphere	0	38	0	38	0.235593	0.394792	0.545203	0.990004	1.87996
15	M	I	1	0	pilocytic astrocytoma	right temporal lobe and thalamus	0	37	0	37	0.475277	0.594643	0.735297	0.472389	1.66039
16	M	I	1	0	pilocytic astrocytoma	PCF	0	31	0	31	0.353881	0.447799	0.589886	0.359722	1.95838
17	F	I	1	0	pilocytic astrocytoma	PCF: IV ventricle	0	36	0	36	0.297573	0.396293	0.539387	0.344772	3.30009
18	M	IV	1	1	Diffuse midline glioma H3 K27M	mesencephalon thalamus	1	2	1	6	0.761637	0.986883	1.29677	0.535506	0.806137
19	M	I	1	0	ganglioglioma	left fronto-mesial	0	13	0	13	0.400512	0.495615	0.571759	0.627543	1.0866
20	M	I	1	0	pilocytic astrocytoma	PCF: IV ventricle	0	39	0	39	0.251003	0.36631	0.560675	0.6113	2.46715
21	F	I	1	0	pilocytic astrocytoma	PCF: cerebellum	0	8	0	8	0.375356	0.419641	0.637051	0.299003	2.18061
22	M	I	1	0	pilocytic astrocytoma	PCF: vermis	0	28	0	28	0.315922	0.392233	0.471681	0.387139	2.05411
23	F	III	1	1	Anaplastic astrocytoma	right cerebral lobe	1	3	1	11	0.689013	0.846352	0.925491	0.565355	1.19134
24	M	I	1	0	PLNTY ("Polymorphous low-grade neuroepithelial tumor of the young	right temporal lobe	0	24	0	24	0.310362	0.373269	0.514254	0.357317	1.41391
25	M	III	1	1	Anaplastic astrocytoma o, IDH1-wild type	left temporal lobe	1	4	1	5	0.581836	0.665504	0.752434	0.748361	1.15731
26	M	I/II	1	0	pilocytic astrocytoma	PCF: cerebellum	0	11	0	11	0.364475	0.435981	0.594902	0.315591	2.37636
27	M	IV	1	1	Diffuse midline glioma H3 K27M	left thalamus - mesencephalon	1	8	0	18	0.330019	0.496572	0.669768	0.565503	1.57971
28	M	IV	1	1	glioblastoma	left frontal lobe	1	7	1	16	0.67545	0.878994	1.17524	0.552191	0.843361
29	M	II	1	0	Diffuse Astrocytoma	left frontal lobe	0	25	0	25	0.352293	0.422591	0.618267	0.3696	1.36166
30	F	I	1	0	ganglioglioma	pcf: right cerebellar emisphere	0	29	0	29	0.41683	0.371968	0.510712	0.288539	2.34128
31	F	I	1	0	ganglioglioma	right parietal lobe	0	27	0	27	0.270198	0.397689	0.546615	0.288951	1.94937
32	F	IV	1	1	glioblastoma	right thalamus	1	4	1	6	0.727646	0.767903	0.71596	0.55839	1.51286
33	M	I	1	0	pilocytic astrocytoma	PCF: IV ventricle	0	28	0	28	0.323863	0.450959	0.683854	0.389365	2.14692
34	M	II	1	0	Diffuse Astrocytoma	left fronto-mesial	0	12	0	12	0.231414	0.277428	0.354352	0.365967	1.62126
35	M	I	1	0	pilocytic astrocytoma	PCF; left cerebellar emisphere	0	8	0	8	0.294584	0.393758	0.586067	0.309677	2.10482
36	F	II	1	0	Anaplastic ganglioglioma	Right frontal lobe	0	23	0	23	0.220527	0.366437	0.590931	0.355612	2.22711
37	M	I	1	0	pilocytic astrocytoma	PCF; left cerebellar emisphere	0	19	0	19	0.281604	0.439933	0.629022	0.298228	2.33705
38	F	I/II	1	0	pilocytic astrocytoma	PCF: cerebellum	0	15	0	15	0.364958	0.519846	0.755527	0.311209	1.89004
39	F	I	1	0	Dysembryoplastic neuroepithelial tumor (DNET)	left temporal lobe	0	40	0	40	0.232588	0.328501	0.54639	0.337992	2.82169
40	F	I	1	0	pilocytic astrocytoma	pineal region	0	44	0	44	0.40385	0.574649	0.805776	0.555889	2.38738
41	F	II	1	0	Pleomorphic xanthoastrocytoma	left parietal	0	41	0	41	0.264603	0.245318	0.439701	0.750878	1.59949
42	F	II	1	0	Diffuse Astrocytoma	bilateral thalamus	1	3	1	6	0.783301	0.732178	0.829367	0.472987	1.48698
43	F	I	1	0	pilocytic astrocytoma	PCF: cerebellum	0	39	0	39	0.36474	0.441284	0.54678	0.255589	2.13888
44	F	IV	1	1	glioblastoma	thalamus	1	15	1	25	0.453075	0.541341	0.628829	0.553398	1.76325
45	F	III	1	1	Anaplastic astrocytoma	bilateral thalamus	1	4	1	5	0.492456	0.551824	0.70181	0.487086	2.2754
46	M	II	1	0	Diffuse Astrocytoma	right temporal	0	15	0	15	0.269392	0.388817	0.505183	0.42374	1.77293
47	F	I	1	0	glioneuronal tumor	PCF: cerebellum	1	8	0	24	0.327624	0.389515	0.467157	0.338368	1.61694
48	F	I	1	0	pilocytic astrocytoma	PCF: cerebellum	0	44	0	44	0.368505	0.440865	0.593566	0.31941	2.13573
49	F	I/II	1	0	Pleomorphic xanthoastrocytoma	right temporo-parietal	1	8	0	23	0.373957	0.469575	0.553031	0.683203	1.28134
50	F	I/II	1	0	ganglioglioma / pilocytic astrocytoma	right thalamus	0	15	0	15	0.298483	0.48638	0.571786	0.90777	1.46109
51	F	I	1	0	pilocytic astrocytoma	PCF	0	10	0	10	0.411179	0.514521	0.733627	0.308488	2.51646
52	M	I	1	0	pilocytic astrocytoma	PCF	1	31	0	46	0.382424	0.505484	0.517217	0.304151	2.86432
53	F	I	1	0	ganglioglioma	pineal region/ mesencephalon	0	18	0	18	0.313828	0.517598	0.671553	0.614622	1.70063
54	M	I	1	0	ganglioglioma	diencephalic region	0	45	0	45	0.451672	0.586463	0.703358	0.626744	2.85996
55	M	I	1	0	ganglioglioma	PCF: cerebellum	0	37	0	37	0.5136	0.463526	0.567365	0.284793	2.44767
56	M	I	1	0	PLNTY ("Polymorphous low-grade neuroepithelial tumor of the young	left fronto - temporal	0	21	0	21	0.186119	0.414136	0.523643	0.551073	3.17487
57	F	III/IV	1	1	Anaplastic astrocytoma	right temporo-parietal	0	7	0	7	1.65075	1.01999	1.02224	0.735682	1.042
58	M	I	1	0	glioneuronal tumor	III ventricle	0	42	0	42	0.303086	0.419848	0.592688	0.43305	1.94018
59	M	I	1	0	pilocytic astrocytoma	PCF	0	45	0	45	0.269489	0.417731	0.520605	0.529678	1.87577
